# Supplementary material for: Glacial and postglacial sedimentary infill in Slovakian High Tatra Mts. lakes: Acoustic survey and lithological data
Source: Data Brief. 2021 Nov 27;40:107644. doi: 10.1016/j.dib.2021.107644 (PMC8713125; doi:10.1016/j.dib.2021.107644)
Supplement: Supplementary file 2 [file mmc2.zip]

Archive with 16 entries (15 files):
- mmc2/
- mmc2/DiB Fig 1 Tatra Mts Geology Map.tif
- mmc2/DiB Fig 10 ZEP continue CT numbers inv.tif
- mmc2/DiB Fig 11 Batizovske pleso profile H.tif
- mmc2/DiB Fig 12 Velke Hincovo pleso profile A.tif
- mmc2/DiB Fig 13 Velke Hincovo pleso profile 3.tif
- mmc2/DiB Fig 2 SBS and AUVEM in work.tif
- mmc2/DiB Fig 3 SBS track lines.tif
- mmc2/DiB Fig 4 AUVEM mission trajectories.tif
- mmc2/DiB Fig 5 BAT NVAW CT numbers inv.tif
- mmc2/DiB Fig 6 POP 2017_1 CT numbers inv.tif
- mmc2/DiB Fig 7 POP 2017_2 CT numbers inv.tif
- mmc2/DiB Fig 8 VEL HIN CT numbers inv.tif
- mmc2/DiB Fig 9 VWAH ZEP CT numbers inv.tif
- mmc2/DiB SM 1 Underwater video Zelene pleso 2.mp4
- mmc2/DiB Tab 1.xlsx
