# Supplementary material for: Glacial and postglacial sedimentary infill in Slovakian High Tatra Mts. lakes: Acoustic survey and lithological data
Source: Data Brief. 2021 Nov 27;40:107644. doi: 10.1016/j.dib.2021.107644 (PMC8713125; doi:10.1016/j.dib.2021.107644)
Supplement: Supplementary file 2 [file mmc2.zip › mmc2/DiB Tab 1.xlsx]

## Sheet: Hárok1
								Tab. 1
	Lake	SBS				AUVEM
		Longitudal profiles	Transversal profiles	Interpreted profile	Total length of sonar profiles [m]	No. of measured points	No. of waypoints	Total length of survey [m]	Duration [min]
	Batizovské pleso	A-E	F-O	C-C´ H-H´	2193	7886	122	7493	121
	Nižné Wahlenbergovo pleso	A-H	1-10	F-F´	1613	3973	68	4100	66
	Popradské pleso	1-11	A-K	H-H´	4313	18656	259	14626	244
	Velické pleso	A-C	D-L	I-I´	1278	2503	65	4102	59
	Veľké Hincovo pleso	A-F	1-8	A-A´, C-C´ 3-3´	5599	17417	148	18771	282
	Vyšné Wahlenbergovo pleso	A-I	1-11	7-7´	3338	13065	132	11497	186
	Zelené pleso Kežmarské	A-D	E-J	D-D´	1046	4843	208	4843	103
